# Supplementary material for: 4,4′-[Oxalylbis(azanediyl)]dipyridinium bis(perchlorate)
Source: Acta Crystallogr Sect E Struct Rep Online. 2010 Oct 20;66(Pt 11):o2873. doi: 10.1107/S1600536810041760 (PMC3008989; doi:10.1107/S1600536810041760)
Supplement: Supplementary file 2 [file e-66-o2873-Isup2.hkl]

# 
# h,k,l, Fc-squared, Fo-squared, sigma(Fo-squared) and status flag 
# 
data_I
_shelx_title ' CYCU0751 in P2(1)/n' 
_shelx_refln_list_code          4 
_shelx_F_calc_maximum      177.08 
_exptl_crystal_F_000       452.00 
_reflns_d_resolution_high  0.8408 
 
loop_ 
 _symmetry_equiv_pos_as_xyz 
 'x, y, z' 
 '-x+1/2, y+1/2, -z+1/2' 
 '-x, -y, -z' 
 'x-1/2, -y-1/2, z-1/2' 
 
_cell_length_a     7.8730 
_cell_length_b     9.3728 
_cell_length_c    11.3205 
_cell_angle_alpha  90.000 
_cell_angle_beta   94.827 
_cell_angle_gamma  90.000 
 
_shelx_F_squared_multiplier     1.000 
 
loop_ 
 _refln_index_h 
 _refln_index_k 
 _refln_index_l 
 _refln_F_squared_calc 
 _refln_F_squared_meas 
 _refln_F_squared_sigma 
 _refln_observed_status 
   2   0   0     5836.84     5796.46     60.71 o 
   4   0   0       79.87       96.76     11.85 o 
   6   0   0      261.77      273.82     16.93 o 
   8   0   0      366.16      401.54     26.85 o 
   1   1   0       14.23       29.30      2.51 o 
   2   1   0     3732.01     3669.49     49.71 o 
   3   1   0       36.11       25.90      6.93 o 
   4   1   0      499.40      540.29     29.75 o 
   5   1   0      548.36      514.13     12.74 o 
   6   1   0      198.54      202.72     35.32 o 
   7   1   0       72.04       81.00     13.60 o 
   8   1   0        6.66       12.84     26.12 o 
   9   1   0       49.41       59.72     15.55 o 
   0   2   0    11663.06    11296.35     84.18 o 
   1   2   0       76.27       69.41      6.15 o 
   2   2   0      195.51      161.58     10.89 o 
   3   2   0        4.01       -0.48      9.68 o 
   4   2   0       11.83        6.77     11.61 o 
   5   2   0       37.03       24.91     13.06 o 
   6   2   0      343.11      354.13     18.38 o 
   7   2   0       13.07        8.71     17.17 o 
   8   2   0       84.46       67.49     21.53 o 
   9   2   0       30.08        5.32     22.98 o 
   1   3   0      114.96      101.40      7.18 o 
   2   3   0        2.22       14.27      9.19 o 
   3   3   0       32.19       35.32     11.13 o 
   4   3   0      557.97      533.13     18.87 o 
   5   3   0      303.05      307.20     17.17 o 
   6   3   0      143.30      135.94     15.96 o 
   7   3   0       14.09       27.58     17.66 o 
   8   3   0       85.56       56.36     21.04 o 
   0   4   0      560.35      504.59     16.69 o 
   1   4   0       65.62       67.49     10.16 o 
   3   4   0     1009.55      891.86     39.67 o 
   4   4   0       78.30      112.48     14.51 o 
   5   4   0      541.74      532.65     21.04 o 
   6   4   0       26.35        7.01     12.82 o 
   7   4   0        2.16       19.35     18.87 o 
   8   4   0       43.18       54.18     21.04 o 
   1   5   0     1500.16     1531.01     55.15 o 
   2   5   0      622.69      618.76     22.25 o 
   3   5   0      312.89      328.97     17.42 o 
   4   5   0      177.20      185.53     16.93 o 
   5   5   0      356.80      341.07     19.59 o 
   6   5   0       58.06       51.52     19.59 o 
   7   5   0       46.59       40.40     19.84 o 
   8   5   0       24.41       58.78     19.84 o 
   0   6   0        3.69        3.39     13.06 o 
   1   6   0        4.15        2.24      8.36 o 
   2   6   0      117.69      107.64     15.24 o 
   3   6   0       38.78       33.38     14.51 o 
   4   6   0       73.48       81.52     15.48 o 
   5   6   0      139.76      135.46     23.71 o 
   6   6   0       30.62        6.53     20.08 o 
   7   6   0        0.05       29.99     20.56 o 
   1   7   0      403.59      428.36     13.41 o 
   2   7   0        0.19        4.11     14.03 o 
   3   7   0       21.61      -10.40     15.48 o 
   4   7   0       34.10       22.50     20.80 o 
   5   7   0      523.88      576.19     32.66 o 
   6   7   0       20.56       14.03     20.08 o 
   7   7   0      192.87      140.78     26.61 o 
   0   8   0     1321.27     1489.09     41.61 o 
   1   8   0       10.04       -6.57      9.46 o 
   2   8   0      201.47      171.74     23.95 o 
   3   8   0      481.28      564.09     31.93 o 
   4   8   0       23.35       35.56     21.53 o 
   5   8   0       17.33       75.23     24.43 o 
   6   8   0        5.12       -4.60     22.74 o 
   1   9   0       30.48       30.75     43.66 o 
   2   9   0      151.80      135.46     25.88 o 
   3   9   0      104.06       48.38     24.67 o 
   4   9   0      145.52      127.96     27.33 o 
   5   9   0       25.25       14.76     27.33 o 
   0  10   0      126.96      127.48     26.12 o 
   1  10   0       38.73       27.05     32.90 o 
   2  10   0       71.65       60.23     25.88 o 
   3  10   0      120.40       94.10     29.03 o 
   4  10   0       28.24       60.71     26.37 o 
   1  11   0        0.23       33.84     16.67 o 
  -9   0   1       13.11       22.50     21.53 o 
  -7   0   1      195.95      179.97     14.51 o 
  -5   0   1      220.02      212.62     14.51 o 
  -3   0   1     7574.10     7990.41     80.79 o 
  -1   0   1       13.97       26.79      3.08 o 
   1   0   1       38.52       47.47      4.48 o 
   3   0   1     3608.75     3554.84     58.05 o 
   5   0   1        1.67       -9.19     11.85 o 
   7   0   1      271.74      288.58     23.22 o 
   9   0   1       22.95       37.25     22.25 o 
  -9   1   1        0.03        5.47     14.36 o 
  -8   1   1       32.83        0.10     13.24 o 
  -7   1   1        6.84       -9.64     12.70 o 
  -6   1   1      149.85      175.63     22.74 o 
  -5   1   1      323.92      319.58     15.48 o 
  -4   1   1      529.11      573.07     19.59 o 
  -3   1   1       42.34       37.97      7.01 o 
  -2   1   1    31356.96    29799.19    142.84 o 
  -1   1   1        0.13       -2.90      4.45 o 
   0   1   1       72.19       95.81      2.48 o 
   1   1   1     2740.62     2690.99     26.69 o 
   2   1   1      613.36      673.59     26.37 o 
   3   1   1        6.04        9.34      8.35 o 
   4   1   1      437.98      448.31     32.53 o 
   5   1   1        0.31        6.23      8.72 o 
   6   1   1      264.77      301.42     28.42 o 
   7   1   1      109.20      144.98     18.63 o 
   8   1   1        4.84       32.05     13.34 o 
   9   1   1       36.47       63.69     28.42 o 
  -9   2   1        2.72      -18.87     21.53 o 
  -8   2   1      182.02      145.14     22.98 o 
  -7   2   1      135.19      125.06     21.04 o 
  -6   2   1      516.30      552.48     20.32 o 
  -5   2   1       25.33       36.04     13.06 o 
  -4   2   1       12.00        7.01     11.85 o 
  -3   2   1       15.86        9.43      9.92 o 
  -2   2   1     3023.11     2788.77     54.67 o 
  -1   2   1       13.47       18.87      5.82 o 
   0   2   1     8123.34     8171.25    112.60 o 
   1   2   1       19.31       26.04      5.88 o 
   2   2   1     3307.89     3050.50     56.60 o 
   3   2   1       28.81       14.76     10.16 o 
   4   2   1       46.39       59.99     12.34 o 
   5   2   1       27.63       26.61     13.06 o 
   6   2   1      224.77      196.90     16.69 o 
   7   2   1       48.15       27.58     19.35 o 
   8   2   1       30.27       36.77     20.80 o 
   9   2   1        2.04       -2.18     20.08 o 
  -9   3   1        6.97       21.77     21.29 o 
  -8   3   1        5.02       10.16     18.87 o 
  -7   3   1      308.22      273.82     25.40 o 
  -6   3   1       51.37       13.79     13.55 o 
  -5   3   1      196.08      166.18     16.21 o 
  -4   3   1       11.23       -2.18     11.85 o 
  -3   3   1      372.56      331.88     15.00 o 
  -2   3   1      239.02      196.66     12.09 o 
  -1   3   1     3117.93     2957.79    134.85 o 
   0   3   1      165.25      171.67     11.49 o 
   1   3   1     3144.71     2926.57    102.08 o 
   2   3   1      663.75      664.24     21.04 o 
   3   3   1      165.93      139.09     12.82 o 
   4   3   1       59.60       61.92     13.06 o 
   5   3   1       30.29       29.03     13.55 o 
   6   3   1       18.01       16.69     13.55 o 
   7   3   1      256.30      226.65     25.40 o 
   8   3   1        0.86       40.88     20.32 o 
  -8   4   1       37.57       54.43     19.84 o 
  -7   4   1       14.06        0.24     18.14 o 
  -6   4   1      366.28      355.34     17.90 o 
  -5   4   1      368.69      338.16     18.38 o 
  -4   4   1       11.11       14.76     13.06 o 
  -3   4   1       37.21       17.90     11.37 o 
  -2   4   1      374.93      331.39     15.24 o 
  -1   4   1      233.94      244.74     10.64 o 
   0   4   1      399.48      608.44     48.14 o 
   1   4   1      221.72      202.28     32.29 o 
   2   4   1      489.38      430.08     16.21 o 
   3   4   1      764.96      728.09     23.46 o 
   4   4   1       53.22       20.56     14.27 o 
   5   4   1       20.95       29.51     13.79 o 
   6   4   1      935.94      918.22     35.07 o 
   7   4   1        0.01       31.93     18.63 o 
   8   4   1       31.06       38.22     21.04 o 
  -8   5   1        6.01      -14.51     19.11 o 
  -7   5   1      277.16      266.32     26.85 o 
  -6   5   1        2.71      -12.82     18.14 o 
  -5   5   1      411.44      423.31     20.56 o 
  -4   5   1       11.32       20.08     13.79 o 
  -3   5   1       12.70       29.03     13.06 o 
  -2   5   1       37.63       23.22     11.85 o 
  -1   5   1     1111.34     1155.50     29.47 o 
   0   5   1      252.96      329.37     15.84 o 
   1   5   1       30.54       21.15      7.75 o 
   2   5   1       40.52       29.75     12.58 o 
   3   5   1      645.64      558.53     21.77 o 
   4   5   1      242.59      262.45     17.90 o 
   5   5   1      278.81      259.55     18.63 o 
   6   5   1      120.89      170.78     22.74 o 
   7   5   1      258.23      247.46     25.88 o 
   8   5   1       21.14        6.77     20.08 o 
  -7   6   1       76.61       49.35     22.25 o 
  -6   6   1      206.95      227.38     25.40 o 
  -5   6   1      485.93      459.84     29.75 o 
  -4   6   1        3.44       16.69     14.76 o 
  -3   6   1     1771.92     1772.34     50.07 o 
  -2   6   1      126.98      135.70     15.24 o 
  -1   6   1      706.87      713.30     55.03 o 
   0   6   1        7.53        5.63     19.59 o 
   1   6   1        9.09       17.77      8.47 o 
   2   6   1       62.54       64.59     14.51 o 
   3   6   1      841.49      825.34     37.98 o 
   4   6   1      108.29       89.98     16.45 o 
   5   6   1      163.65      195.21     26.37 o 
   6   6   1        8.45        6.53     19.84 o 
   7   6   1        9.56      -14.51     19.35 o 
  -7   7   1        0.24      -10.89     20.80 o 
  -6   7   1        5.13       44.75     20.56 o 
  -5   7   1      191.99      163.04     26.12 o 
  -4   7   1      109.51      119.01     24.43 o 
  -3   7   1       11.17      -14.51     14.51 o 
  -2   7   1      799.26      737.53     24.43 o 
  -1   7   1       16.62        2.31      9.40 o 
   0   7   1        0.48        3.02      9.92 o 
   1   7   1      107.01      121.53     10.54 o 
   2   7   1       16.72       35.80     14.76 o 
   3   7   1      105.12       98.93     16.45 o 
   4   7   1       21.85       37.25     21.77 o 
   5   7   1       50.51       61.20     24.19 o 
   6   7   1       35.01       -9.19     25.16 o 
   7   7   1       10.62      -13.79     20.80 o 
  -6   8   1        1.33        3.39     20.56 o 
  -5   8   1        0.04        0.00     22.01 o 
  -4   8   1       66.25       81.52     23.46 o 
  -3   8   1       77.86       95.55     23.71 o 
  -2   8   1        0.65      -19.59     19.59 o 
  -1   8   1       59.65       70.12     10.40 o 
   0   8   1        3.41       16.69     14.76 o 
   1   8   1      117.23      119.28     23.95 o 
   2   8   1        0.03      -20.56     20.56 o 
   3   8   1      578.52      571.11     32.90 o 
   4   8   1       42.40       31.93     22.98 o 
   5   8   1      138.28      148.76     26.85 o 
   6   8   1       38.84        1.69     24.43 o 
  -5   9   1       85.88       66.04     27.33 o 
  -3   9   1       13.20      -13.55     22.74 o 
  -2   9   1      386.40      330.42     28.79 o 
  -1   9   1       30.30       25.17     15.98 o 
   0   9   1      154.09      146.56     23.46 o 
   1   9   1      202.99      213.64     19.35 o 
   2   9   1       48.34       71.60     24.19 o 
   3   9   1        9.13       35.32     25.64 o 
   4   9   1        6.66      -15.96     24.19 o 
   5   9   1       39.23       16.45     25.40 o 
  -4  10   1       10.26       37.25     24.91 o 
  -3  10   1        1.29       26.61     25.88 o 
  -2  10   1       37.18       32.66     24.67 o 
  -1  10   1        0.85       26.72     15.44 o 
   0  10   1      208.31      247.89     20.44 o 
   1  10   1      141.02      123.42     19.02 o 
   2  10   1      252.66      311.80     31.20 o 
   3  10   1        0.06        8.95     25.16 o 
   4  10   1       40.91       16.93     27.82 o 
  -1  11   1       98.88       76.02     25.04 o 
   0  11   1       11.41       16.51     31.45 o 
   1  11   1       61.53       70.33     18.90 o 
  -8   0   2      368.27      394.77     28.30 o 
  -6   0   2      907.45     1047.39     37.25 o 
  -4   0   2     1990.31     1985.69     47.89 o 
  -2   0   2     5499.49     5367.34     63.86 o 
   0   0   2     5941.10     6499.66     64.22 o 
   2   0   2     1461.33     1328.23     37.98 o 
   4   0   2      628.30      647.30     18.87 o 
   6   0   2       11.67      -11.85     14.27 o 
   8   0   2       94.62      105.95     22.50 o 
  -9   1   2       22.86       32.53     17.05 o 
  -8   1   2      101.70      112.07     31.93 o 
  -7   1   2       13.46       27.70     13.31 o 
  -6   1   2       19.30       22.13     16.81 o 
  -5   1   2      631.62      735.69     22.86 o 
  -4   1   2      416.84      420.39     31.69 o 
  -3   1   2      335.65      366.26      9.66 o 
  -2   1   2      484.15      480.64     28.18 o 
  -1   1   2     1486.72     1493.41     39.98 o 
   0   1   2      341.64      378.35      7.25 o 
   1   1   2     9293.03     9144.01     39.25 o 
   2   1   2      356.23      338.01     22.98 o 
   3   1   2      693.08      832.68     35.20 o 
   4   1   2      223.29      210.09     16.69 o 
   5   1   2       23.42        8.26      9.57 o 
   6   1   2        0.17       14.70     23.83 o 
   7   1   2      222.87      232.77     17.70 o 
   8   1   2        1.26       12.79     13.84 o 
   9   1   2       71.86       83.46     16.89 o 
  -9   2   2       35.58       78.61     22.74 o 
  -8   2   2       89.34       92.40     21.29 o 
  -7   2   2       15.04       21.53     17.42 o 
  -6   2   2      163.35      164.49     15.72 o 
  -5   2   2       17.33       11.61     12.58 o 
  -4   2   2     2198.66     2139.78     51.28 o 
  -3   2   2       26.73        7.01     10.16 o 
  -2   2   2      919.28      910.48     36.77 o 
  -1   2   2     2592.65     2559.04     53.94 o 
   0   2   2     2323.07     2414.21    117.20 o 
   1   2   2      158.69      157.82     27.09 o 
   2   2   2      788.97      696.65     22.50 o 
   3   2   2     1303.80     1261.95     42.81 o 
   4   2   2      176.28      182.39     14.27 o 
   5   2   2     1241.60     1278.88     43.30 o 
   6   2   2      106.20      107.88     15.72 o 
   7   2   2      424.03      393.32     26.85 o 
   8   2   2        9.62      -18.63     18.63 o 
  -8   3   2      161.10      200.77     24.19 o 
  -7   3   2        5.61       21.77     17.90 o 
  -6   3   2       20.77        7.74     13.06 o 
  -5   3   2       21.59        2.66     13.06 o 
  -4   3   2      691.60      694.96     22.50 o 
  -3   3   2       11.19       29.27     10.64 o 
  -2   3   2       20.84        2.66      9.68 o 
  -1   3   2       40.24       32.98      8.22 o 
   0   3   2     2256.13     2447.55    122.64 o 
   1   3   2     1977.12     2096.00     88.65 o 
   2   3   2      167.04      137.15     11.61 o 
   3   3   2      504.53      480.88     17.66 o 
   4   3   2     2072.48     2090.19     52.25 o 
   5   3   2        8.26        6.29     14.76 o 
   6   3   2       34.79       58.05     15.24 o 
   7   3   2       62.14       25.64     19.59 o 
   8   3   2       15.08        6.77     19.84 o 
  -8   4   2       14.71        2.42     19.11 o 
  -7   4   2       40.59       40.15     20.32 o 
  -6   4   2        0.01        0.97     12.58 o 
  -5   4   2       77.48       66.76     15.24 o 
  -4   4   2       65.16       84.18     14.76 o 
  -3   4   2     2462.44     2437.30     56.36 o 
  -2   4   2       14.85        2.66     10.64 o 
  -1   4   2      473.77      407.95     35.56 o 
   0   4   2        4.87       -7.10      7.10 o 
   1   4   2     1234.46     1323.42     43.90 o 
   2   4   2      364.68      321.96     15.24 o 
   3   4   2       56.96       60.96     13.79 o 
   4   4   2       16.07       11.85     13.30 o 
   5   4   2      831.38      903.47     37.01 o 
   6   4   2        5.52       10.40     19.84 o 
   7   4   2      154.54       98.21     23.22 o 
   8   4   2       29.84       32.17     21.53 o 
  -7   5   2      343.72      259.31     29.03 o 
  -6   5   2       21.72       35.80     18.87 o 
  -5   5   2      405.57      348.32     19.84 o 
  -4   5   2      184.72      188.43     16.93 o 
  -3   5   2      121.23      101.11     14.51 o 
  -2   5   2      271.12      251.08     15.72 o 
  -1   5   2      113.06      101.51     10.04 o 
   0   5   2      609.03      712.92     55.39 o 
   1   5   2      443.47      442.12     43.90 o 
   2   5   2      227.91      215.04     15.24 o 
   3   5   2       60.79       68.70     15.00 o 
   4   5   2      261.28      229.31     17.42 o 
   5   5   2        0.55       15.96     15.00 o 
   6   5   2       46.16       51.52     21.77 o 
   7   5   2       23.28        7.98     19.35 o 
   8   5   2       46.22       90.23     27.09 o 
  -7   6   2        4.20       -0.73     19.11 o 
  -6   6   2       24.36       19.84     19.59 o 
  -5   6   2        1.15      -16.93     20.56 o 
  -4   6   2      521.91      473.62     20.56 o 
  -3   6   2      366.39      349.78     18.87 o 
  -2   6   2       98.74       96.76     15.00 o 
  -1   6   2       26.30       28.88      9.31 o 
   0   6   2      176.54      157.10     10.60 o 
   1   6   2      759.19      792.22     57.69 o 
   2   6   2      288.86      320.51     17.66 o 
   3   6   2      193.58      174.40     17.66 o 
   4   6   2      117.96      125.30     16.69 o 
   5   6   2      293.17      302.61     28.79 o 
   6   6   2       63.39       75.47     22.01 o 
   7   6   2       36.84      -21.53     21.53 o 
  -7   7   2      112.46      114.90     25.16 o 
  -6   7   2        0.91       10.40     20.32 o 
  -5   7   2      228.36      268.74     29.99 o 
  -4   7   2       15.96        3.87     21.53 o 
  -3   7   2       79.87       52.73     15.72 o 
  -2   7   2       31.44       52.73     14.51 o 
  -1   7   2      445.20      402.36     17.17 o 
   0   7   2        5.75       -1.66      9.74 o 
   1   7   2      905.35      904.69     48.62 o 
   2   7   2        2.46        4.35     13.55 o 
   3   7   2       29.23       33.38     15.48 o 
   4   7   2      165.29      186.50     25.64 o 
   5   7   2      191.17      165.21     27.09 o 
   6   7   2        0.29       19.59     23.95 o 
   7   7   2       89.43      112.96     25.16 o 
  -6   8   2       76.59       55.88     24.43 o 
  -5   8   2        6.67      -24.91     24.91 o 
  -4   8   2      250.28      256.65     27.09 o 
  -3   8   2      127.23      135.22     24.19 o 
  -2   8   2        8.11       21.29     19.84 o 
  -1   8   2      181.11      178.65     12.09 o 
   0   8   2      109.71      131.96     11.18 o 
   1   8   2      276.91      241.85     11.57 o 
   2   8   2        0.19       10.40     20.08 o 
   3   8   2        2.78       -7.01     22.01 o 
   4   8   2       13.83       44.75     21.77 o 
   5   8   2        8.95       31.45     24.19 o 
   6   8   2        0.06      -22.01     22.01 o 
  -5   9   2        0.01       -9.43     24.43 o 
  -4   9   2      137.44      151.91     27.58 o 
  -3   9   2       23.97       -3.14     23.71 o 
  -2   9   2      158.55      173.68     26.12 o 
  -1   9   2      259.22      253.59     18.73 o 
   0   9   2       91.15      115.60     16.24 o 
   1   9   2      366.41      411.35     20.64 o 
   2   9   2       39.90       48.62     22.01 o 
   3   9   2        0.90       -3.14     24.91 o 
   4   9   2       79.99       85.39     26.37 o 
   5   9   2       22.29      -26.37     26.37 o 
  -4  10   2        2.52       12.82     25.16 o 
  -3  10   2      115.08      100.63     27.82 o 
  -2  10   2       30.06        6.05     22.74 o 
  -1  10   2       83.91       99.58     17.23 o 
   0  10   2       62.06       27.04     18.87 o 
   1  10   2      145.99      130.15     18.12 o 
   2  10   2        8.42       31.45     24.67 o 
   3  10   2      169.03      237.30     29.99 o 
   0  11   2       78.38       54.67     18.38 o 
  -9   0   3       28.65       61.92     21.04 o 
  -7   0   3       14.55       51.04     17.42 o 
  -5   0   3        0.75       -3.39     12.34 o 
  -3   0   3     1008.65      966.84     37.25 o 
  -1   0   3    12811.29    13047.93     89.26 o 
   1   0   3      213.97      222.09      7.86 o 
   3   0   3     3083.87     3148.46     57.81 o 
   5   0   3     1569.53     1630.35     43.78 o 
   7   0   3      455.41      484.51     28.79 o 
  -9   1   3        2.81       25.88     21.04 o 
  -8   1   3      302.22      284.29     18.97 o 
  -7   1   3        8.74       21.96     19.71 o 
  -6   1   3      539.93      558.32     28.79 o 
  -5   1   3      214.49      215.21     20.32 o 
  -4   1   3     1056.80     1069.35     27.51 o 
  -3   1   3       14.31       14.51      7.44 o 
  -2   1   3     1250.39     1239.32     27.19 o 
  -1   1   3      540.99      498.70     11.02 o 
   0   1   3     2662.86     2768.61     54.08 o 
   1   1   3     2265.72     2320.68     31.85 o 
   2   1   3     2890.01     2694.35     81.40 o 
   3   1   3     1103.42     1187.77     28.39 o 
   4   1   3      524.62      547.31     12.47 o 
   5   1   3       49.33       63.13     16.69 o 
   6   1   3      247.91      284.49     12.66 o 
   7   1   3        1.15       13.75     19.96 o 
   8   1   3        0.07      -12.28     23.46 o 
  -9   2   3        1.97       25.40     21.77 o 
  -8   2   3        8.72      -18.38     18.38 o 
  -7   2   3       19.75        8.95     19.84 o 
  -6   2   3      328.21      335.02     18.14 o 
  -5   2   3        6.49       -4.84     12.82 o 
  -4   2   3     1290.64     1300.89     42.57 o 
  -3   2   3      183.16      150.94     12.58 o 
  -2   2   3       48.88       65.07      9.92 o 
  -1   2   3     1435.80     1359.18     35.56 o 
   0   2   3       19.43       18.26      6.84 o 
   1   2   3       85.77       87.51      7.43 o 
   2   2   3      930.65      808.89     35.56 o 
   3   2   3        1.05        6.05     11.85 o 
   4   2   3     1036.08     1065.53     40.40 o 
   5   2   3      755.70      794.86     22.98 o 
   6   2   3      205.57      196.42     16.69 o 
   7   2   3       99.10      110.30     21.53 o 
   8   2   3      157.87      224.48     24.43 o 
  -8   3   3       27.05       12.09     19.59 o 
  -7   3   3       50.17       61.92     19.84 o 
  -6   3   3      226.69      179.73     16.45 o 
  -5   3   3      512.18      521.28     19.84 o 
  -4   3   3      330.97      324.14     16.93 o 
  -3   3   3        5.05       18.38     11.37 o 
  -2   3   3     6481.11     6429.24     79.58 o 
  -1   3   3       85.69       73.99      9.19 o 
   0   3   3     1785.51     2029.02     81.64 o 
   1   3   3       83.35       42.16      7.23 o 
   2   3   3      276.01      255.68     14.03 o 
   3   3   3     2320.38     2524.14     56.12 o 
   4   3   3       43.10       15.24     13.79 o 
   5   3   3      134.23      113.93     16.93 o 
   6   3   3       22.44        3.14     20.08 o 
   7   3   3      111.74      104.74     22.25 o 
   8   3   3        0.00       -9.68     19.11 o 
  -8   4   3        8.24       -8.22     19.11 o 
  -7   4   3       45.29       47.41     20.32 o 
  -6   4   3      306.76      254.95     24.67 o 
  -5   4   3        0.93        0.73     13.79 o 
  -4   4   3      180.41      153.84     15.72 o 
  -3   4   3       11.66       22.01     12.09 o 
  -2   4   3       17.17       22.50     11.13 o 
  -1   4   3        0.29       -2.66      7.18 o 
   0   4   3      610.72      647.31     80.31 o 
   1   4   3       57.87       63.26     10.40 o 
   2   4   3      682.13      637.63     20.08 o 
   3   4   3      336.46      349.53     17.90 o 
   4   4   3        5.64        5.56     13.30 o 
   5   4   3        5.15       37.98     15.48 o 
   6   4   3      163.52      143.20     23.71 o 
   7   4   3        0.97      -18.38     19.59 o 
   8   4   3       54.10       59.75     22.74 o 
  -8   5   3        1.17       14.51     19.59 o 
  -7   5   3       24.35       29.99     19.84 o 
  -6   5   3       30.22       15.24     18.87 o 
  -5   5   3      241.33      231.73     18.38 o 
  -4   5   3      216.59      211.66     17.17 o 
  -3   5   3        8.25       26.85     13.30 o 
  -2   5   3      385.00      331.63     16.93 o 
  -1   5   3        0.35        5.06      8.12 o 
   0   5   3      269.28      289.81     37.61 o 
   1   5   3        6.99       10.41      8.10 o 
   2   5   3       37.68       27.58     12.82 o 
   3   5   3      288.80      302.36     18.63 o 
   4   5   3      128.59      159.65     16.69 o 
   5   5   3       17.07        0.73     14.27 o 
   6   5   3      110.33       93.13     23.95 o 
   7   5   3       44.94       45.48     21.77 o 
  -7   6   3        3.52        7.50     19.59 o 
  -6   6   3        0.28        3.63     19.35 o 
  -5   6   3        6.14      -13.30     21.04 o 
  -4   6   3        7.99       17.42     14.27 o 
  -3   6   3      669.33      632.31     21.77 o 
  -2   6   3        0.00        3.39     13.30 o 
  -1   6   3      480.85      442.94     13.17 o 
   0   6   3       81.59       75.79     10.00 o 
   1   6   3       29.95       27.68      9.26 o 
   2   6   3      134.54      135.94     15.48 o 
   3   6   3      128.33      132.31     16.69 o 
   5   6   3      101.32      139.57     24.67 o 
   6   6   3      290.59      289.54     29.03 o 
   7   6   3        5.01        8.47     20.80 o 
  -7   7   3        0.12       -7.98     22.25 o 
  -6   7   3       53.27       42.57     21.29 o 
  -5   7   3        0.00      -21.53     21.53 o 
  -4   7   3       55.78       79.10     22.01 o 
  -3   7   3       88.51       96.27     15.48 o 
  -2   7   3      811.78      801.15     36.28 o 
  -1   7   3      166.10      169.78     11.29 o 
   0   7   3      273.16      285.01     23.95 o 
   1   7   3      339.33      353.93     31.08 o 
   2   7   3       70.33       50.56     15.00 o 
   3   7   3       54.77       16.93     22.01 o 
   4   7   3       77.82       86.36     23.22 o 
   5   7   3       77.07      114.41     28.06 o 
   6   7   3      250.36      261.24     28.79 o 
  -6   8   3       71.73       92.16     24.43 o 
  -5   8   3       45.37       11.85     23.22 o 
  -4   8   3      164.64      149.25     24.67 o 
  -3   8   3      533.61      508.70     31.20 o 
  -2   8   3       93.70       74.02     22.01 o 
  -1   8   3     1026.68      997.70     28.18 o 
   0   8   3       70.71       93.01     15.13 o 
   1   8   3       22.58       14.46     13.58 o 
   2   8   3      561.05      592.15     30.72 o 
   3   8   3      325.84      363.81     29.51 o 
   4   8   3      150.80      158.92     28.06 o 
   5   8   3       40.78       85.15     27.09 o 
  -5   9   3       78.27       56.12     29.27 o 
  -4   9   3       20.79       -8.22     23.46 o 
  -3   9   3       58.51       32.17     23.71 o 
  -2   9   3       15.52       22.50     21.04 o 
  -1   9   3      607.05      620.96     22.74 o 
   0   9   3        2.45       18.76     14.09 o 
   1   9   3      118.65      149.56     16.80 o 
   2   9   3       43.84       34.35     22.74 o 
   3   9   3       38.33       35.80     28.30 o 
   4   9   3       21.28       -2.66     26.12 o 
  -3  10   3        0.00        2.90     27.09 o 
  -2  10   3       39.50       40.40     23.46 o 
  -1  10   3        5.79        4.00     18.87 o 
   0  10   3       16.14        2.19     15.56 o 
   1  10   3        4.55       22.24     19.96 o 
   2  10   3      186.46      273.10     28.79 o 
   3  10   3        9.13       11.85     25.64 o 
  -8   0   4       46.62       42.33     19.35 o 
  -6   0   4      182.01      209.96     17.17 o 
  -4   0   4       22.08       16.69     12.09 o 
  -2   0   4      158.48      161.83     11.13 o 
   0   0   4     1513.85     1529.12     30.36 o 
   2   0   4       47.74       36.77     10.16 o 
   4   0   4       46.39       60.47     12.82 o 
   6   0   4      185.15      186.26     16.21 o 
   8   0   4       93.13      130.38     23.71 o 
  -9   1   4        2.30        6.83     29.03 o 
  -8   1   4       18.96       -5.75     15.10 o 
  -7   1   4        0.25        5.60     12.56 o 
  -6   1   4       47.90       40.07     10.26 o 
  -5   1   4      222.29      215.21     11.37 o 
  -4   1   4       79.94       64.53      9.15 o 
  -3   1   4      885.26     1001.78     29.75 o 
  -2   1   4      850.41      893.18     38.82 o 
  -1   1   4        0.41        2.54      4.59 o 
   0   1   4       45.29       53.84      5.08 o 
   1   1   4      503.91      474.04      7.52 o 
   2   1   4     2521.25     2601.38     37.19 o 
   3   1   4      838.89      829.55     16.25 o 
   4   1   4     1612.31     1612.10     50.56 o 
   5   1   4       30.02       19.74     10.00 o 
   6   1   4      147.53      167.24     15.36 o 
   7   1   4       56.44       40.67     14.88 o 
   8   1   4        0.64      -13.05     15.84 o 
  -8   2   4       11.28        4.60     18.38 o 
  -7   2   4      573.62      604.00     29.75 o 
  -6   2   4      319.69      303.57     17.66 o 
  -5   2   4       14.62        1.45     13.30 o 
  -4   2   4     1024.53     1003.61     39.19 o 
  -3   2   4     1035.73     1048.36     40.15 o 
  -2   2   4      392.75      382.19     14.76 o 
  -1   2   4      252.26      230.38     21.53 o 
   0   2   4      748.12      749.23     42.69 o 
   1   2   4     4598.50     4921.66     86.48 o 
   2   2   4      355.98      348.81     15.00 o 
   3   2   4      136.86      156.26     14.51 o 
   4   2   4       64.67       26.12     13.79 o 
   5   2   4      457.89      474.11     20.08 o 
   6   2   4       40.09       47.41     20.56 o 
   7   2   4       36.06       75.95     21.29 o 
   8   2   4        0.91      -11.61     22.25 o 
  -8   3   4      176.13      201.25     24.43 o 
  -7   3   4       32.61       35.32     18.87 o 
  -6   3   4        9.06       12.09     12.58 o 
  -5   3   4      457.86      466.13     19.59 o 
  -4   3   4       86.50       72.57     14.51 o 
  -3   3   4       54.15       42.57     12.09 o 
  -2   3   4      967.71      991.27     39.19 o 
  -1   3   4      648.97      695.95     38.82 o 
   0   3   4      151.76      136.62      8.98 o 
   1   3   4      155.48      184.78     26.73 o 
   2   3   4     1020.46     1056.34     39.67 o 
   3   3   4        0.01       -1.94     13.55 o 
   4   3   4     1174.57     1120.93     41.12 o 
   5   3   4       10.69       28.06     15.24 o 
   6   3   4      443.12      474.83     29.51 o 
   7   3   4       15.46       -0.48     20.32 o 
   8   3   4       28.48       63.62     21.77 o 
  -8   4   4        0.63        9.43     19.11 o 
  -6   4   4        6.27       14.27     20.56 o 
  -5   4   4       65.65       88.05     15.24 o 
  -4   4   4       44.92       73.54     15.00 o 
  -3   4   4      665.19      654.56     21.77 o 
  -2   4   4      103.85       90.71     13.06 o 
  -1   4   4      734.28      724.21     46.93 o 
   0   4   4       14.25        4.80      8.20 o 
   1   4   4     1347.39     1484.48     62.65 o 
   2   4   4      163.79      149.97     14.27 o 
   3   4   4       30.49        1.69     14.27 o 
   4   4   4        1.15       -1.94     13.79 o 
   5   4   4      805.31      844.44     35.56 o 
   6   4   4       45.70       45.48     21.04 o 
   7   4   4        5.35      -12.58     19.35 o 
  -8   5   4       70.61       42.33     24.67 o 
  -7   5   4       15.06       15.24     19.84 o 
  -6   5   4        0.24        9.43     19.59 o 
  -5   5   4      201.11      187.71     17.42 o 
  -4   5   4      103.54      109.34     16.21 o 
  -3   5   4       43.62       28.06     14.03 o 
  -2   5   4     1679.16     1775.24     49.10 o 
  -1   5   4       54.57       54.14     13.06 o 
   0   5   4      575.05      598.96     71.24 o 
   1   5   4      800.88      838.44     21.04 o 
   2   5   4       46.94       26.85     14.03 o 
   3   5   4      202.70      184.81     17.66 o 
   4   5   4      559.50      558.53     21.77 o 
   5   5   4       32.90       23.95     22.98 o 
   6   5   4      235.24      219.88     26.37 o 
   7   5   4       29.25        5.56     20.80 o 
  -7   6   4       24.13       26.61     21.53 o 
  -6   6   4      130.90      158.44     25.40 o 
  -4   6   4      786.09      751.56     33.38 o 
  -3   6   4       84.93       92.16     15.48 o 
  -2   6   4      176.62      194.96     16.21 o 
  -1   6   4      817.23      875.83     29.75 o 
   0   6   4      329.70      378.69     33.74 o 
   1   6   4      258.28      233.33     16.81 o 
   2   6   4      305.10      314.70     17.90 o 
   3   6   4      142.22      154.33     17.66 o 
   4   6   4      685.99      695.20     32.41 o 
   5   6   4        0.08       -5.81     23.46 o 
   6   6   4        7.44       -8.22     22.01 o 
   7   6   4        0.03       22.01     22.01 o 
  -6   7   4        6.72       11.85     22.01 o 
  -5   7   4      181.09      184.08     27.09 o 
  -4   7   4        3.40      -20.56     20.56 o 
  -3   7   4      226.72      256.16     25.64 o 
  -2   7   4      339.10      345.66     18.87 o 
  -1   7   4      413.51      437.80     16.69 o 
   0   7   4      394.86      465.70     60.96 o 
   1   7   4      609.34      654.88     37.25 o 
   2   7   4      140.06      134.49     15.72 o 
   3   7   4        5.53      -21.29     21.29 o 
   4   7   4      826.93      866.94     38.94 o 
   5   7   4        0.66      -24.67     24.67 o 
   6   7   4        0.24      -20.32     20.32 o 
  -6   8   4        0.15        0.00     20.80 o 
  -5   8   4        0.35        8.22     22.74 o 
  -3   8   4      306.98      289.54     28.06 o 
  -2   8   4       19.58       17.90     21.77 o 
  -1   8   4       35.13       25.81     14.28 o 
   0   8   4       72.35       70.28     15.14 o 
   1   8   4      100.02      113.90     15.34 o 
   2   8   4      239.32      207.30     25.40 o 
   3   8   4      111.33       81.03     25.64 o 
   4   8   4       83.64       99.66     24.67 o 
   5   8   4       77.35      131.83     30.24 o 
  -4   9   4       23.27       16.45     23.71 o 
  -3   9   4      126.10      120.95     26.12 o 
  -2   9   4      168.99      170.53     27.82 o 
  -1   9   4        9.47       13.65     14.51 o 
   0   9   4      596.49      687.88     66.28 o 
   1   9   4      120.51      123.42     16.55 o 
   2   9   4       11.51       44.02     22.01 o 
   3   9   4       13.17       43.78     25.88 o 
   4   9   4        4.59       37.49     24.43 o 
  -3  10   4      207.22      214.80     31.20 o 
  -2  10   4        3.69       15.48     22.25 o 
  -1  10   4       77.49      102.56     24.19 o 
   0  10   4        0.16        5.45     15.82 o 
   1  10   4       24.23       30.55     16.98 o 
   2  10   4       20.20        4.60     23.95 o 
  -7   0   5      310.05      323.89     24.91 o 
  -5   0   5      102.59      123.85     14.76 o 
  -3   0   5      347.18      354.37     15.48 o 
  -1   0   5      404.70      394.65     10.09 o 
   1   0   5      380.44      352.58     10.26 o 
   3   0   5     1010.43     1063.84     39.91 o 
   5   0   5      114.77      140.06     16.69 o 
   7   0   5      692.73      767.04     34.11 o 
  -8   1   5      128.37      115.19     16.83 o 
  -7   1   5       42.05       45.26     14.11 o 
  -6   1   5       65.08       54.98     12.94 o 
  -5   1   5      577.01      594.81     30.48 o 
  -4   1   5      151.78      134.89     10.69 o 
  -3   1   5       30.81       19.99      8.29 o 
  -2   1   5     2213.14     2144.52     38.46 o 
  -1   1   5     2918.87     3035.90     28.73 o 
   0   1   5      240.23      301.56      6.98 o 
   1   1   5      685.62      743.84     10.99 o 
   2   1   5      330.19      329.18     11.25 o 
   3   1   5      171.66      177.20     10.52 o 
   4   1   5     1014.37     1063.88     26.94 o 
   5   1   5        3.17        2.95     10.18 o 
   6   1   5      113.57       90.20     15.99 o 
   7   1   5        4.59       14.67     27.94 o 
   8   1   5       10.19       12.94     14.62 o 
  -8   2   5        4.32       -4.35     19.35 o 
  -7   2   5       12.25       13.30     17.66 o 
  -6   2   5        1.64       -7.26     12.82 o 
  -5   2   5       33.62       25.88     14.03 o 
  -4   2   5      115.38      139.57     15.24 o 
  -3   2   5      942.07      916.29     39.43 o 
  -2   2   5      197.66      193.27     13.55 o 
  -1   2   5     1915.43     1855.25     72.45 o 
   0   2   5      389.69      454.44     41.48 o 
   1   2   5        1.49       -5.46     11.37 o 
   2   2   5     1705.19     1682.84     46.44 o 
   3   2   5      629.15      701.73     20.32 o 
   4   2   5      279.30      276.24     17.17 o 
   5   2   5      109.70       85.87     16.69 o 
   6   2   5       33.39       16.93     20.32 o 
   7   2   5      230.36      216.49     25.88 o 
   8   2   5       32.47       63.13     22.74 o 
  -8   3   5       89.45       56.36     21.77 o 
  -7   3   5       38.52       20.56     20.32 o 
  -6   3   5        0.01      -18.38     18.38 o 
  -5   3   5      650.41      666.41     22.25 o 
  -4   3   5        6.22       38.22     14.03 o 
  -3   3   5      470.88      436.86     18.14 o 
  -2   3   5     1274.37     1346.85     43.30 o 
  -1   3   5     1944.38     2090.53     35.83 o 
   0   3   5       56.37       53.51      9.92 o 
   1   3   5      153.49      153.35      9.48 o 
   2   3   5        2.27       -3.39     11.85 o 
   3   3   5     1318.94     1345.16     44.51 o 
   4   3   5      260.65      240.68     17.66 o 
   5   3   5       10.94      -14.76     15.48 o 
   6   3   5        1.66        1.94     21.53 o 
   7   3   5       28.73       11.37     20.08 o 
  -8   4   5       21.14       25.64     21.04 o 
  -7   4   5      151.05      122.88     22.98 o 
  -6   4   5       45.79       81.03     20.32 o 
  -5   4   5        8.52        4.11     14.03 o 
  -4   4   5      561.62      556.35     21.04 o 
  -3   4   5       30.54       34.59     13.79 o 
  -2   4   5       46.21       50.07     13.55 o 
  -1   4   5       31.37       40.60      8.72 o 
   0   4   5      116.71      124.98     10.00 o 
   1   4   5       42.27       28.79     13.06 o 
   2   4   5      723.88      692.05     20.80 o 
   3   4   5       36.63       44.02     15.72 o 
   4   4   5      803.09      826.79     23.71 o 
   5   4   5        0.17      -21.77     21.77 o 
   6   4   5       49.30       21.53     22.25 o 
   7   4   5        0.51        4.84     20.32 o 
  -7   5   5       32.71       17.66     20.08 o 
  -6   5   5       60.53       47.65     20.80 o 
  -5   5   5       17.46       43.06     21.29 o 
  -4   5   5        4.38       19.11     14.76 o 
  -3   5   5      304.04      314.46     18.63 o 
  -2   5   5      188.83      179.48     16.21 o 
  -1   5   5      219.47      233.66     11.28 o 
   0   5   5       42.95       60.30     21.65 o 
   1   5   5       20.66        5.52     11.97 o 
   2   5   5      443.90      400.57     18.87 o 
   3   5   5      356.56      325.83     20.08 o 
   4   5   5       41.88       52.73     14.51 o 
   5   5   5       66.91       24.91     24.67 o 
   6   5   5      156.38       71.60     24.43 o 
   7   5   5       17.25       16.93     21.29 o 
  -7   6   5        5.76        7.01     20.56 o 
  -6   6   5        0.24       28.06     19.84 o 
  -5   6   5        1.66        5.32     23.22 o 
  -4   6   5       15.02       42.81     21.04 o 
  -3   6   5      385.16      388.72     19.35 o 
  -2   6   5        9.45       11.61     14.27 o 
  -1   6   5     1537.12     1604.38     75.23 o 
   0   6   5      122.76      139.63     46.20 o 
   1   6   5        3.57        0.95     15.72 o 
   2   6   5     1242.38     1169.55     38.94 o 
   3   6   5       94.83       91.44     16.21 o 
   4   6   5       57.93       56.84     21.77 o 
   5   6   5       11.97       -5.81     23.71 o 
   6   6   5       20.64       37.74     22.74 o 
  -6   7   5       45.52       13.06     22.25 o 
  -5   7   5        1.99       29.51     23.22 o 
  -4   7   5        0.24        6.05     20.56 o 
  -3   7   5      144.38      121.43     23.95 o 
  -2   7   5      672.22      665.20     31.45 o 
  -1   7   5      514.57      507.94     28.91 o 
   0   7   5      719.90      808.58     51.64 o 
   1   7   5      787.94      851.30     56.72 o 
   2   7   5       78.57       90.95     22.50 o 
   3   7   5       25.32       33.38     23.71 o 
   4   7   5      118.55       68.70     24.43 o 
   5   7   5        2.51      -19.59     32.90 o 
   6   7   5      203.02      217.70     29.27 o 
  -5   8   5        3.49        8.22     25.40 o 
  -4   8   5      278.72      268.02     29.75 o 
  -3   8   5      115.91      131.35     24.43 o 
  -2   8   5      387.53      404.93     28.79 o 
  -1   8   5      205.65      189.64     17.96 o 
   0   8   5       85.04      104.12     27.09 o 
   1   8   5        1.31       -6.83     13.60 o 
   2   8   5       17.88        5.32     21.29 o 
   3   8   5        0.73       23.46     25.40 o 
   4   8   5      137.73      120.95     27.58 o 
   5   8   5        1.33       41.36     27.09 o 
  -4   9   5        1.53        0.73     24.91 o 
  -3   9   5       37.19       84.18     24.43 o 
  -2   9   5        5.95       -6.77     22.01 o 
  -1   9   5       60.41       67.25     24.43 o 
   0   9   5       19.16       18.66     15.90 o 
   1   9   5      188.27      231.13     37.13 o 
   2   9   5       30.16       -8.22     23.95 o 
   3   9   5       97.94       55.15     28.79 o 
  -2  10   5       79.74       72.57     24.91 o 
  -1  10   5        4.27       15.10     16.69 o 
   0  10   5       85.17       71.40     16.84 o 
   1  10   5        1.19       16.15     15.77 o 
  -8   0   6       22.60       49.10     21.77 o 
  -6   0   6      211.72      194.00     23.22 o 
  -4   0   6     2673.92     2827.47     54.18 o 
  -2   0   6       12.46        1.94     11.61 o 
   0   0   6      289.30      345.55     20.08 o 
   2   0   6      748.78      704.87     21.77 o 
   4   0   6      175.01      167.15     15.72 o 
   6   0   6        0.48       -2.18     20.32 o 
   8   0   6       99.69       84.90     24.43 o 
  -8   1   6        0.44       17.42     14.03 o 
  -7   1   6       17.85       -8.35     15.60 o 
  -6   1   6       97.53       95.09     15.31 o 
  -5   1   6      365.95      377.51     13.26 o 
  -4   1   6      206.14      208.23     11.63 o 
  -3   1   6     1725.52     1794.65     33.69 o 
  -2   1   6      224.15      197.29     12.58 o 
  -1   1   6      223.18      233.00      7.01 o 
   0   1   6       67.44       61.60      6.05 o 
   1   1   6      706.85      744.49     10.64 o 
   2   1   6       81.02       50.87      8.98 o 
   3   1   6      343.38      336.61     12.57 o 
   4   1   6       83.56       73.39     10.69 o 
   5   1   6      904.56      954.28     23.77 o 
   6   1   6        0.02        8.19     14.11 o 
   7   1   6      179.27      165.60     17.79 o 
  -8   2   6        1.28       17.66     19.84 o 
  -7   2   6      251.81      232.22     24.91 o 
  -6   2   6       22.83       12.09     19.59 o 
  -5   2   6       67.19       59.02     14.76 o 
  -4   2   6      452.08      452.10     19.11 o 
  -3   2   6      231.99      269.71     15.96 o 
  -2   2   6      148.59      161.58     14.27 o 
  -1   2   6      162.99      171.58      9.74 o 
   0   2   6        4.09       -8.04      8.04 o 
   1   2   6      247.09      253.11     10.51 o 
   2   2   6      113.66       97.24     13.55 o 
   3   2   6      149.08      166.42     16.21 o 
   4   2   6      195.10      169.57     16.93 o 
   5   2   6      593.97      656.01     30.48 o 
   6   2   6       11.62        9.68     20.80 o 
   7   2   6       40.26       83.94     22.25 o 
  -8   3   6        1.51       -4.84     20.08 o 
  -7   3   6       30.30       35.32     19.84 o 
  -6   3   6       51.15       45.48     20.56 o 
  -5   3   6        3.07       -8.47     14.27 o 
  -4   3   6      277.34      292.45     18.38 o 
  -3   3   6      162.46      170.05     15.96 o 
  -2   3   6      376.88      367.19     17.42 o 
  -1   3   6        1.72        6.34      8.55 o 
   0   3   6      572.77      586.57     13.43 o 
   1   3   6      853.31      869.93     29.51 o 
   2   3   6      226.61      255.92     16.21 o 
   3   3   6       75.38       61.44     15.96 o 
   4   3   6      261.29      267.05     17.90 o 
   5   3   6      411.30      387.75     29.27 o 
   6   3   6      238.27      205.85     27.09 o 
   7   3   6       10.69       19.35     20.80 o 
  -8   4   6        3.66       16.21     20.56 o 
  -7   4   6       78.52       71.60     25.40 o 
  -6   4   6        6.72       -2.90     19.11 o 
  -5   4   6       18.80      -15.72     20.08 o 
  -4   4   6       20.67       26.37     15.00 o 
  -3   4   6        1.17        3.14     13.55 o 
  -2   4   6        6.62       11.37     13.79 o 
  -1   4   6      910.34      927.23     29.39 o 
   0   4   6      419.86      482.11     52.97 o 
   1   4   6      406.93      399.97     12.55 o 
   2   4   6      166.16      163.28     15.72 o 
   3   4   6        3.90       20.08     15.48 o 
   4   4   6       10.54       27.33     14.03 o 
   5   4   6       89.40      126.27     25.40 o 
   6   4   6       24.84       53.22     21.77 o 
   7   4   6        4.47       24.43     21.29 o 
  -7   5   6       23.88      -16.93     21.04 o 
  -5   5   6      121.50      121.91     25.16 o 
  -4   5   6      213.63      206.82     16.93 o 
  -3   5   6      643.64      700.76     22.01 o 
  -2   5   6      424.46      472.17     19.84 o 
  -1   5   6      281.16      309.00     12.22 o 
   0   5   6     1010.94     1002.92     72.93 o 
   1   5   6      369.99      383.40     27.94 o 
   2   5   6        5.25       -2.66     13.55 o 
   3   5   6        3.50       22.50     15.24 o 
   4   5   6       51.65       34.83     22.01 o 
   5   5   6       40.53        1.94     24.91 o 
   6   5   6      228.37      223.27     28.54 o 
  -7   6   6        7.45      -20.08     20.56 o 
  -6   6   6       27.78       25.40     21.53 o 
  -5   6   6       21.37       11.85     22.25 o 
  -4   6   6      122.38      122.16     23.46 o 
  -3   6   6      204.07      197.87     24.91 o 
  -2   6   6      100.51       74.02     15.96 o 
  -1   6   6      222.73      218.80     33.14 o 
   0   6   6       45.04       46.97     10.42 o 
   1   6   6       60.06       69.01     10.40 o 
   2   6   6      931.97      927.17     33.14 o 
   3   6   6        2.27      -10.16     22.25 o 
   4   6   6      314.14      334.78     29.51 o 
   5   6   6       32.85       56.60     26.61 o 
   6   6   6        2.69       19.11     23.22 o 
  -6   7   6       41.35       42.09     23.22 o 
  -5   7   6       45.24       62.89     26.61 o 
  -4   7   6      186.96      189.40     25.88 o 
  -3   7   6      211.57      205.12     26.37 o 
  -2   7   6        0.51       -9.68     22.01 o 
  -1   7   6       35.22       46.26     14.62 o 
   0   7   6      124.22      111.41     19.59 o 
   1   7   6      253.06      275.37     29.87 o 
   2   7   6       53.53       46.93     21.04 o 
   3   7   6       34.16      -15.24     23.95 o 
   4   7   6        5.72       54.67     22.98 o 
   5   7   6       85.64       90.71     28.30 o 
  -5   8   6      103.97       45.72     27.33 o 
  -4   8   6      158.21      132.56     28.06 o 
  -2   8   6      118.41      130.62     25.40 o 
  -1   8   6      506.41      548.09     61.56 o 
   0   8   6      103.06      102.52     16.68 o 
   1   8   6       65.56       87.58     30.72 o 
   2   8   6      340.03      327.28     28.54 o 
   4   8   6      166.27      172.23     28.79 o 
  -3   9   6       20.99       29.75     28.79 o 
  -2   9   6      255.66      278.90     30.24 o 
  -1   9   6        0.40       -3.02     19.23 o 
   0   9   6      118.39      148.76     25.16 o 
   1   9   6       12.65       11.48     16.01 o 
   2   9   6       62.69        0.24     24.67 o 
   3   9   6        3.75      -25.16     25.16 o 
  -7   0   7       30.70        7.26     20.32 o 
  -5   0   7      469.65      447.74     19.35 o 
  -3   0   7      259.38      254.71     16.45 o 
  -1   0   7     1009.35     1095.38     28.22 o 
   1   0   7        4.08       -0.59      8.80 o 
   3   0   7      173.90      179.00     16.69 o 
   5   0   7     1701.47     1789.52     41.36 o 
   7   0   7      383.69      399.85     31.45 o 
  -8   1   7       63.97       89.11     16.49 o 
  -7   1   7        1.00        1.20     14.69 o 
  -6   1   7      236.85      218.00     18.29 o 
  -5   1   7       22.26       15.00     10.00 o 
  -4   1   7        1.15       -2.06      9.92 o 
  -3   1   7      105.38       82.72     10.60 o 
  -2   1   7        0.08        1.19     10.04 o 
  -1   1   7       39.47       37.02      7.82 o 
   0   1   7       43.61       45.95      6.44 o 
   1   1   7       23.69       30.14      6.47 o 
   2   1   7       13.28       18.47      9.15 o 
   3   1   7      755.79      792.71     15.90 o 
   4   1   7       55.79       32.27     10.18 o 
   5   1   7        4.24      -15.27     15.27 o 
   6   1   7      178.77      174.65     42.45 o 
   7   1   7       77.51       61.17     16.59 o 
  -8   2   7       11.81       16.93     20.32 o 
  -7   2   7       22.76        9.92     18.63 o 
  -6   2   7      238.54      259.07     26.12 o 
  -5   2   7       60.81       59.02     14.51 o 
  -4   2   7      911.22      916.53     35.80 o 
  -3   2   7       33.01       16.93     14.03 o 
  -2   2   7      670.39      654.80     20.32 o 
  -1   2   7      766.12      756.43     16.59 o 
   0   2   7      550.20      550.33     13.84 o 
   1   2   7        8.98       22.29      9.40 o 
   2   2   7       11.69       10.16     13.30 o 
   3   2   7      366.78      357.76     19.11 o 
   4   2   7      224.39      255.20     17.42 o 
   5   2   7       60.00       37.01     23.22 o 
   6   2   7       30.07       30.96     23.71 o 
   7   2   7      144.86      147.07     25.88 o 
  -7   3   7        0.02       19.59     19.59 o 
  -6   3   7       26.11        1.21     19.84 o 
  -5   3   7       79.44       94.58     23.46 o 
  -4   3   7        4.28       -2.18     14.76 o 
  -3   3   7      481.84      451.37     19.35 o 
  -2   3   7       74.97       96.51     15.24 o 
  -1   3   7      135.97      140.96     10.51 o 
   0   3   7        2.83        7.62      9.41 o 
   1   3   7       86.76       98.94     10.25 o 
   2   3   7      244.35      220.85     16.93 o 
   3   3   7     1061.25     1079.56     38.22 o 
   4   3   7       20.65       23.71     19.84 o 
   5   3   7       35.15       47.89     23.22 o 
   6   3   7        3.17        0.97     22.25 o 
   7   3   7       15.75       44.51     22.74 o 
  -7   4   7        6.61       25.40     21.53 o 
  -6   4   7      176.70      146.10     24.43 o 
  -4   4   7      157.05      179.97     16.93 o 
  -3   4   7      301.76      339.86     18.87 o 
  -2   4   7      497.03      554.90     20.56 o 
  -1   4   7        0.29       12.23      9.40 o 
   0   4   7      322.98      312.62     13.30 o 
   1   4   7        0.22       11.78      9.46 o 
   2   4   7     1774.45     1680.18     43.78 o 
   3   4   7        0.22       23.22     15.24 o 
   4   4   7      955.44      930.07     35.07 o 
   5   4   7       52.65        6.53     25.40 o 
   6   4   7       20.99       33.86     22.25 o 
  -7   5   7       16.00       15.24     22.25 o 
  -6   5   7        3.24      -20.80     20.80 o 
  -5   5   7        8.30       29.99     22.98 o 
  -4   5   7       17.95       30.96     21.53 o 
  -3   5   7       28.04       38.94     14.76 o 
  -2   5   7       22.12       31.93     15.24 o 
  -1   5   7      355.38      371.48     29.51 o 
   0   5   7     1309.36     1419.50    106.07 o 
   1   5   7      134.64      131.18     22.98 o 
   2   5   7       27.51        7.50     14.27 o 
   3   5   7      391.55      360.42     29.03 o 
   4   5   7      124.30      112.48     25.40 o 
   5   5   7       22.85       44.27     24.43 o 
   6   5   7      168.16      167.87     28.06 o 
  -6   6   7      184.23      218.43     27.58 o 
  -5   6   7       99.62      101.59     26.85 o 
  -4   6   7       73.45       45.96     22.74 o 
  -3   6   7      112.75      117.56     23.95 o 
  -2   6   7      101.01      103.05     23.46 o 
  -1   6   7      346.81      346.23     30.24 o 
   0   6   7       66.97       97.24     22.74 o 
   1   6   7       31.24       40.59     14.07 o 
   2   6   7      112.47       83.21     22.25 o 
   3   6   7      129.08      135.22     25.64 o 
   4   6   7      218.47      257.86     28.54 o 
   5   6   7        0.92      -22.01     27.33 o 
  -5   7   7       27.25       59.51     25.88 o 
  -4   7   7        0.71      -22.25     22.25 o 
  -3   7   7      120.97      143.44     24.67 o 
  -2   7   7      193.76      223.02     27.09 o 
  -1   7   7       34.19       11.90     22.37 o 
   0   7   7      841.24      885.16     35.92 o 
   1   7   7        5.72        1.21     14.37 o 
   2   7   7       36.83       29.75     22.01 o 
   3   7   7       54.12       28.79     26.61 o 
   4   7   7       11.77       56.60     24.19 o 
  -4   8   7        6.92       16.69     23.46 o 
  -3   8   7        4.16       28.06     23.95 o 
  -2   8   7       17.19       -1.69     22.98 o 
  -1   8   7       64.42       77.67     16.72 o 
   0   8   7       54.02       45.96     16.13 o 
   1   8   7        6.17        8.17     36.28 o 
   2   8   7      132.30      127.48     26.37 o 
   3   8   7       15.05        4.84     25.64 o 
  -3   9   7       28.05       57.33     28.30 o 
  -2   9   7        9.07       30.72     25.88 o 
  -1   9   7       10.05       47.59     22.98 o 
   0   9   7       11.78       12.33     16.66 o 
   1   9   7      113.47      126.36     18.87 o 
   2   9   7      127.04       95.79     27.09 o 
  -6   0   8       36.12       38.94     21.29 o 
  -4   0   8      324.14      350.02     18.87 o 
  -2   0   8      801.00      849.77     23.22 o 
   0   0   8      122.74      131.99     11.13 o 
   2   0   8      441.08      440.00     18.63 o 
   4   0   8       58.32       76.44     20.56 o 
   6   0   8       14.49       63.86     22.25 o 
  -7   1   8       12.59       10.42     14.10 o 
  -6   1   8       74.68       38.21     15.99 o 
  -5   1   8      473.89      483.09     55.39 o 
  -4   1   8      122.78      108.25     11.54 o 
  -3   1   8     1719.23     1769.12     65.43 o 
  -2   1   8       45.37       32.41     13.79 o 
  -1   1   8       76.50       58.39      7.06 o 
   0   1   8       55.90       65.14      7.19 o 
   1   1   8       89.26       86.55      8.90 o 
   2   1   8      378.13      362.06     12.66 o 
   3   1   8     2450.98     2498.23     34.38 o 
   4   1   8      165.57      179.41     16.74 o 
   5   1   8      509.77      563.49     21.89 o 
   6   1   8       15.94       11.47     15.82 o 
  -7   2   8       11.80       -5.56     22.25 o 
  -6   2   8       22.06      -20.80     20.80 o 
  -5   2   8       68.45       34.59     22.74 o 
  -4   2   8       91.74      128.93     16.21 o 
  -3   2   8       92.95       88.53     15.72 o 
  -2   2   8      106.64      151.42     15.96 o 
  -1   2   8      395.60      390.93     12.91 o 
   0   2   8      514.23      490.67     14.10 o 
   1   2   8     1102.99     1118.99     27.70 o 
   2   2   8      271.21      244.79     16.93 o 
   3   2   8        5.83       12.34     15.00 o 
   4   2   8       13.04       29.75     20.08 o 
   5   2   8      167.25      199.80     26.61 o 
   6   2   8        1.90       39.91     24.19 o 
  -7   3   8        0.70       43.06     22.25 o 
  -6   3   8      101.82       76.68     24.19 o 
  -5   3   8       33.97       34.83     21.04 o 
  -4   3   8      167.49      168.84     25.16 o 
  -3   3   8       25.15       30.48     15.72 o 
  -2   3   8      189.31      176.34     16.93 o 
  -1   3   8        8.43       14.64      9.57 o 
   0   3   8      609.68      613.30     25.28 o 
   1   3   8        7.13       -9.36      9.73 o 
   2   3   8      601.85      533.37     20.56 o 
   3   3   8       96.85      110.54     23.22 o 
   4   3   8       26.76       -9.68     21.77 o 
   5   3   8      185.87      106.19     30.24 o 
   6   3   8      110.15      111.51     25.88 o 
  -7   4   8       19.88       20.08     21.77 o 
  -6   4   8       10.04       11.61     20.32 o 
  -5   4   8       20.85       12.09     22.74 o 
  -4   4   8       22.38       -2.66     20.80 o 
  -3   4   8      244.56      266.81     17.42 o 
  -2   4   8      536.53      563.85     21.04 o 
  -1   4   8        0.19       -2.52     13.18 o 
   0   4   8       49.40       75.52     10.74 o 
   1   4   8      629.52      629.17     14.87 o 
   2   4   8       22.25       33.38     13.55 o 
   3   4   8        1.29       -2.66     21.53 o 
   4   4   8       62.19       50.80     22.50 o 
   5   4   8        0.63        4.60     23.71 o 
   6   4   8       23.85       57.33     23.95 o 
  -6   5   8       16.91        4.60     22.25 o 
  -5   5   8      101.76       83.94     26.61 o 
  -4   5   8        0.20      -20.32     21.53 o 
  -3   5   8        2.88      -19.59     19.59 o 
  -2   5   8      106.67      122.64     23.95 o 
  -1   5   8        3.07        3.39      9.23 o 
   0   5   8      478.03      494.93     13.75 o 
   1   5   8       60.81       55.91     15.08 o 
   2   5   8      269.29      253.02     25.64 o 
   3   5   8        7.74      -20.80     22.98 o 
   4   5   8       35.95       30.48     23.22 o 
   5   5   8        3.29       35.07     26.37 o 
  -6   6   8       12.13       49.35     23.22 o 
  -5   6   8        1.24        9.19     24.91 o 
  -4   6   8       52.81       99.18     24.19 o 
  -3   6   8      123.14      135.94     25.64 o 
  -2   6   8      508.37      512.57     30.96 o 
  -1   6   8        0.48       11.38     13.98 o 
   0   6   8      276.85      266.73     18.70 o 
   1   6   8      130.91      163.64     16.29 o 
   2   6   8      712.01      602.55     33.38 o 
   3   6   8       22.90       38.70     23.71 o 
   4   6   8      257.69      257.37     29.75 o 
   5   6   8        0.24      -20.08     25.64 o 
  -5   7   8       37.80       52.49     27.09 o 
  -4   7   8       15.13       -7.98     23.71 o 
  -3   7   8       49.43       93.37     26.12 o 
  -2   7   8       92.74      108.61     25.16 o 
  -1   7   8        1.91        0.43     14.64 o 
   0   7   8      126.46       97.82     17.53 o 
   1   7   8       48.40       70.09     16.01 o 
   2   7   8       91.92       76.20     23.71 o 
   3   7   8      129.25      149.01     28.79 o 
   4   7   8        5.42       23.46     26.85 o 
  -3   8   8        0.48      -27.33     27.33 o 
  -2   8   8      110.36      169.57     27.33 o 
  -1   8   8       50.17       62.33     16.43 o 
   0   8   8       59.01       23.27     17.00 o 
   1   8   8       57.13       69.84     16.82 o 
   2   8   8        8.97      -23.95     23.95 o 
  -7   0   9      178.78      177.79     25.88 o 
  -5   0   9      503.67      506.52     29.99 o 
  -3   0   9      408.67      425.00     19.35 o 
  -1   0   9     1244.81     1189.63     27.54 o 
   1   0   9     2824.17     2752.84     36.17 o 
   3   0   9     1011.02     1086.09     35.56 o 
   5   0   9       39.51       39.43     23.46 o 
  -7   1   9        4.89       12.58     35.32 o 
  -6   1   9       42.80       33.95     27.21 o 
  -5   1   9      145.91      134.00     21.17 o 
  -4   1   9      367.85      365.45     19.24 o 
  -3   1   9      382.76      368.55     13.51 o 
  -2   1   9       17.04        4.11     10.26 o 
  -1   1   9       92.28       89.65      7.61 o 
   0   1   9       11.13       12.52      8.66 o 
   1   1   9       69.74       70.92      7.58 o 
   2   1   9        0.11       -6.78      9.65 o 
   3   1   9       12.55       -5.99     15.03 o 
   4   1   9      134.62      136.00     22.86 o 
   5   1   9       20.61       48.90     33.62 o 
   6   1   9      143.92      190.85     22.13 o 
  -7   2   9       23.82       26.61     21.77 o 
  -6   2   9       16.41        3.87     21.29 o 
  -5   2   9      178.22      247.70     25.40 o 
  -4   2   9      195.01      184.56     25.64 o 
  -3   2   9       17.38       -0.73     13.79 o 
  -2   2   9      186.88      219.88     16.93 o 
  -1   2   9       33.25       33.13     10.15 o 
   0   2   9      338.18      315.44     13.25 o 
   1   2   9     1095.28     1068.97     30.48 o 
   2   2   9       34.28       24.91     13.55 o 
   3   2   9      327.78      317.85     26.85 o 
   4   2   9      388.41      394.04     28.54 o 
   5   2   9        1.90       18.63     23.95 o 
   6   2   9        2.47       48.62     24.67 o 
  -6   3   9        3.15       -8.71     24.19 o 
  -5   3   9        6.68       33.62     22.74 o 
  -4   3   9       35.76       20.80     22.98 o 
  -3   3   9      133.92      122.16     23.46 o 
  -2   3   9        0.37        9.19     14.27 o 
  -1   3   9      518.44      513.66     30.84 o 
   0   3   9        1.45        0.54      9.92 o 
   1   3   9      342.16      344.46     12.30 o 
   2   3   9      206.59      158.92     23.22 o 
   3   3   9      234.58      216.49     27.82 o 
   4   3   9        0.07       -3.87     22.74 o 
   5   3   9      158.65      127.72     28.79 o 
  -6   4   9       23.75       17.66     23.95 o 
  -5   4   9       40.06       76.44     23.22 o 
  -4   4   9      290.18      326.07     29.03 o 
  -3   4   9       22.17       37.25     21.04 o 
  -2   4   9      138.99      147.31     25.16 o 
  -1   4   9       41.09       40.19     14.32 o 
   0   4   9       27.00       27.37     14.87 o 
   1   4   9        0.47       18.79     26.85 o 
   2   4   9      360.32      353.65     27.58 o 
   3   4   9       27.46       46.20     23.95 o 
   4   4   9      215.42      213.59     28.54 o 
   5   4   9       14.24        2.66     26.85 o 
  -6   5   9       37.66       62.17     24.43 o 
  -5   5   9       17.66      -12.58     24.19 o 
  -4   5   9      131.73      134.25     26.37 o 
  -3   5   9        2.47       29.27     22.25 o 
  -2   5   9      409.44      403.72     29.03 o 
  -1   5   9      171.85      132.71     16.42 o 
   0   5   9      487.83      478.07     21.03 o 
   1   5   9      170.57      171.25     17.23 o 
   2   5   9      160.60      129.17     24.43 o 
   3   5   9      146.37      139.57     27.58 o 
   5   5   9       74.79       43.30     29.03 o 
  -5   6   9        2.23      -25.16     25.64 o 
  -4   6   9        0.05        5.56     25.40 o 
  -3   6   9       21.55      -14.51     23.95 o 
  -2   6   9        3.91        4.35     23.71 o 
  -1   6   9        0.10       -0.97     14.71 o 
   0   6   9      104.32       88.02     28.06 o 
   1   6   9      130.77      134.33     17.65 o 
   2   6   9      133.37      123.85     25.64 o 
   3   6   9        0.91       -3.14     24.91 o 
   4   6   9        1.38       20.32     25.64 o 
  -4   7   9       83.44       57.57     25.88 o 
  -3   7   9        7.47       22.50     25.88 o 
  -2   7   9       14.43       17.66     24.67 o 
  -1   7   9        6.79       -7.75     16.25 o 
   0   7   9      245.33      255.20     20.32 o 
   1   7   9        2.19       -4.73     15.96 o 
   3   7   9        2.23       28.06     28.30 o 
  -2   8   9        8.40       20.08     24.91 o 
  -1   8   9       85.34      128.53     20.09 o 
   0   8   9        8.14       18.65     16.74 o 
   1   8   9      100.22      117.09     19.29 o 
  -6   0  10       90.61       82.00     24.19 o 
  -4   0  10       56.94       77.41     22.98 o 
  -2   0  10       27.21       55.15     21.77 o 
   0   0  10      182.91      187.22     11.46 o 
   2   0  10       18.47       15.96     19.59 o 
   4   0  10      415.56      383.64     29.75 o 
  -6   1  10       20.96       56.51     18.31 o 
  -5   1  10      182.43      183.48     22.62 o 
  -4   1  10       32.08       22.16     16.15 o 
  -3   1  10      622.69      649.62     22.06 o 
  -2   1  10        3.69        0.99     14.62 o 
  -1   1  10      775.87      771.58     15.66 o 
   0   1  10      231.54      233.77     12.12 o 
   1   1  10       61.87       71.30     10.76 o 
   2   1  10      441.27      397.04     19.24 o 
   3   1  10        1.56       19.65     15.57 o 
   4   1  10        0.55        6.05     15.74 o 
   5   1  10      137.61      189.16     20.18 o 
  -6   2  10        0.03      -12.82     22.25 o 
  -4   2  10        0.51       27.33     24.43 o 
  -3   2  10       41.49       38.94     21.53 o 
  -2   2  10       63.30       64.59     21.77 o 
  -1   2  10      668.27      640.69     27.58 o 
   0   2  10      188.30      114.89     16.59 o 
   1   2  10      102.63      128.86     16.57 o 
   2   2  10       13.41       32.41     20.08 o 
   3   2  10      282.94      236.33     32.17 o 
   4   2  10       14.70       27.33     25.16 o 
   5   2  10        4.86       18.87     25.16 o 
  -6   3  10      166.54      173.92     30.72 o 
  -5   3  10        0.52       14.76     23.22 o 
  -4   3  10       18.17        9.68     22.98 o 
  -3   3  10        0.92       11.37     20.80 o 
  -2   3  10       29.66       44.51     21.53 o 
  -1   3  10      147.79      137.06     22.86 o 
   0   3  10      357.48      324.60     18.98 o 
   1   3  10        3.11        9.52     14.79 o 
   2   3  10      795.50      690.36     33.62 o 
   3   3  10      111.47      124.57     26.37 o 
   4   3  10        0.18      -19.59     22.50 o 
   5   3  10       15.16       52.97     27.82 o 
  -5   4  10       64.25       67.73     27.33 o 
  -4   4  10      134.66      135.46     26.61 o 
  -3   4  10      251.49      224.72     26.37 o 
  -2   4  10      254.69      235.36     27.82 o 
  -1   4  10      347.30      380.53     19.58 o 
   0   4  10      190.10      176.40     17.87 o 
   1   4  10      507.49      459.49     41.85 o 
   2   4  10        6.30        0.73     20.56 o 
   3   4  10      105.06       92.40     26.12 o 
   4   4  10       36.78       81.28     24.91 o 
  -5   5  10       10.19       19.84     25.40 o 
  -4   5  10        4.78      -15.00     26.61 o 
  -3   5  10        3.30       19.59     22.98 o 
  -2   5  10      139.73      142.23     26.61 o 
  -1   5  10       43.72       81.03     23.46 o 
   0   5  10      118.74      149.74     24.67 o 
   1   5  10       62.51       62.27     20.44 o 
   2   5  10      107.28       97.48     26.12 o 
   3   5  10       85.88       66.76     27.09 o 
   4   5  10        4.75       15.24     25.16 o 
  -4   6  10      110.32       77.16     27.82 o 
  -3   6  10       12.28        2.66     25.40 o 
  -2   6  10      128.65      184.32     28.06 o 
  -1   6  10        0.11       -9.37     22.37 o 
   0   6  10       58.90       36.67     21.17 o 
   1   6  10       59.55       47.75     16.30 o 
   2   6  10       33.53       15.72     24.43 o 
   3   6  10       49.05       48.62     27.58 o 
  -2   7  10       10.55        9.19     25.64 o 
  -1   7  10       71.03       31.62     39.79 o 
   0   7  10       24.20       48.32     17.28 o 
   1   7  10       31.95       34.58     17.94 o 
  -5   0  11      253.25      272.13     29.03 o 
  -3   0  11      282.45      307.69     27.82 o 
  -1   0  11       35.31       32.64     14.79 o 
   1   0  11       97.11      100.78     16.33 o 
   3   0  11      415.28      420.17     32.17 o 
  -5   1  11        8.64       19.88     16.15 o 
  -4   1  11        2.66        2.84     16.38 o 
  -3   1  11       40.96       57.07     16.84 o 
  -2   1  11      312.60      266.46     19.07 o 
  -1   1  11        0.04       -2.46     10.39 o 
   0   1  11      383.32      396.17     14.12 o 
   1   1  11       77.69       52.45     11.47 o 
   2   1  11      441.92      456.85     21.29 o 
   3   1  11        7.59       17.97     17.61 o 
   4   1  11      126.66      130.77     22.50 o 
  -5   2  11      250.81      273.34     30.48 o 
  -4   2  11       11.81       10.40     23.71 o 
  -3   2  11      178.19      177.55     26.61 o 
  -2   2  11      548.34      573.77     31.93 o 
  -1   2  11       85.22       99.01     22.01 o 
   0   2  11      289.35      251.40     19.58 o 
   1   2  11      275.81      277.70     43.06 o 
   2   2  11      143.65      159.65     24.91 o 
   3   2  11      111.00      110.54     26.61 o 
   4   2  11       69.71       90.47     26.12 o 
  -5   3  11       12.82       22.01     24.67 o 
  -4   3  11       33.46       62.89     27.09 o 
  -3   3  11      338.36      304.78     29.75 o 
  -2   3  11        0.57       16.69     21.77 o 
  -1   3  11       68.16       64.66     16.49 o 
   0   3  11      305.50      313.62     21.29 o 
   1   3  11       31.53       11.11     15.52 o 
   2   3  11        4.45       -3.14     21.53 o 
   3   3  11       98.61      108.61     29.27 o 
   4   3  11       22.46       56.36     25.40 o 
  -4   4  11       64.60       52.97     26.37 o 
  -3   4  11       27.04        7.98     24.19 o 
  -2   4  11       38.03       33.14     25.16 o 
  -1   4  11       20.08       11.55     15.48 o 
   0   4  11      340.03      366.61     30.84 o 
   1   4  11        2.96      -15.49     15.49 o 
   2   4  11        7.40      -22.01     22.01 o 
   3   4  11        0.13       15.24     27.09 o 
  -4   5  11       35.43       24.19     27.82 o 
  -3   5  11       98.50       84.42     26.85 o 
  -2   5  11       69.29       62.65     27.33 o 
  -1   5  11      120.32      143.42     18.11 o 
   0   5  11       62.10       56.62     17.10 o 
   1   5  11       39.01       62.83     17.21 o 
   2   5  11       22.57       12.09     22.98 o 
  -2   6  11       24.95       38.94     25.88 o 
  -1   6  11       15.16        1.32     16.33 o 
   0   6  11        3.65       -6.19     16.83 o 
   1   6  11      183.29      170.41     32.05 o 
  -4   0  12      239.87      207.30     30.72 o 
  -2   0  12      392.86      393.56     30.48 o 
   0   0  12      117.73       99.62     38.70 o 
   2   0  12       78.73       47.17     24.67 o 
  -4   1  12       52.88       55.98     17.87 o 
  -3   1  12       23.28      -10.99     31.08 o 
  -2   1  12        8.76       -1.28     16.24 o 
  -1   1  12      138.47      143.01     12.51 o 
   0   1  12      326.12      334.15     14.87 o 
   1   1  12       87.54       82.66     14.29 o 
   2   1  12       81.45       74.52     17.17 o 
   3   1  12       21.44        4.11     17.96 o 
  -4   2  12        1.92       15.24     24.91 o 
  -3   2  12        0.29       -6.53     26.12 o 
  -2   2  12        9.44      -23.71     23.71 o 
  -1   2  12        0.37       10.45     14.96 o 
   0   2  12       69.31      111.20     17.52 o 
   1   2  12      169.96      175.91     22.86 o 
   2   2  12       15.63       45.48     23.71 o 
   3   2  12       26.85       27.33     26.61 o 
  -4   3  12      124.20      130.14     29.27 o 
  -3   3  12       91.91      122.64     26.85 o 
  -2   3  12       96.51       62.17     26.12 o 
  -1   3  12       61.22       63.43     34.59 o 
   0   3  12      334.87      355.82     22.24 o 
   1   3  12       53.95       37.83     16.76 o 
   2   3  12      169.64      185.77     26.85 o 
  -3   4  12        3.46       12.82     25.16 o 
  -2   4  12      248.90      230.52     29.99 o 
  -1   4  12        0.47       -2.08     15.62 o 
   0   4  12        1.60       12.00     16.35 o 
   1   4  12      348.04      342.15     28.18 o 
  -1   5  12       61.75       63.16     30.48 o 
  -3   0  13       75.02      111.03     27.82 o 
  -1   0  13       37.87       26.49     16.42 o 
   1   0  13      237.85      240.20     20.61 o 
  -3   1  13        3.86       24.63     18.04 o 
  -2   1  13        0.06        2.60     33.02 o 
  -1   1  13       58.67       25.40     14.61 o 
   0   1  13        7.89       10.49     11.55 o 
   1   1  13       15.30       51.16     12.25 o 
  -2   2  13      229.81      233.43     30.72 o 
  -1   2  13        4.99       11.56     32.78 o 
   0   2  13      120.54      140.33     20.55 o 
                                                 
